# Supplementary material for: Kinome profiling reveals pathogenic variant specific protein signalling networks in MEN2 children with Medullary Thyroid Cancer
Source: NPJ Precis Oncol. 2025 May 2;9:125. doi: 10.1038/s41698-025-00919-4 (PMC12048619; doi:10.1038/s41698-025-00919-4)
Supplement: Supplementary file 2 — Supplementary Table2 [file 41698_2025_919_MOESM2_ESM.xlsx]

## Sheet: Sheet1
Particpant number (ID)	Variant Group	Disease type	Gender	Age at recruitment	Calcitonin At bloods for kinome array	Calcitonin level > expected range (>4.8 or >11.8pg/mL dependent on assay)	Pre-op calcitonin	Pre-op calcitonin > expected range (>11.8 or >4.8pg/mL dependent on assay)	Age at surgery	Was surgery Before kinome (B), Around recruitment (A) or post recruitment (P)	Thyroid status at operation	Histology Group	Number of tumour foci	TNM classification at thyroid surgery	Other notes	TKI	Hb (115-145_	RBC 3.9-5.3)	Haematocrit	MCV	MCH	MCHC	RDW	Platelet	MPV	WBC	Neutrophils	lymphocytes	monocytes	eosinophils	basophils	FBC close to kinome unless stated
1	S891A	MEN2A	F	16	0	no (n)	6.4 (0-4.6)	y	4 yrs 4 months	B	c	2	2	Multifocal C-cell hyperplasia. No evidence of malignancy			116	4.45	0.344	77.3	26.1	337	14.2	434	8.9	13.71	7.88	4.83	0.74	0.25	0.01
2	V804M	MEN2A	M	7	10	n	10 (<11.8)	n	6 yrs 8 months	A	n	1	4	Normal thyroid gland			123	4.5	0.337	74.9	27.3	365	12.4	331	10	6.12	2.08	3.39	0.52	0.08	0.05	This sample was taken 2 years after trial recruitment
3***	M918T	MEN2B	M	1	3.5	n	123 (<11.8)	y	6 months	B	m	3	3	Well-differentiated MTC in L lobe, C-cell hyperplasia pT1a. Excision complete	Classical MEN2B and I addition de novo cat eye syndrome due to 22q duplication		111	4.29	0.338	78.8	25.9	328	13.7	327	10.2	8.31	1.66	5.96	0.64	0.02	0.03
4***	C609-620X	MEN2A	F	6	0	n	4.8 (<11.8)	y	6 yrs 7 months	A	c	2	2	Multifocal C-cell hyperplasia. No evidence of malignancy			111	3.87	0.32	82.7	28.7	347	13	295	9.6	7.1	3.05	2.93	0.67	0.4	0.06
5*	M918T	MEN2B	F	5	20.3	yes (y)	260 (<11.8)	y	3 yrs 10 months	B	m+n	4	1	Metastatic multifocal MTC and C-cell hyperplasia pT1a(M), pN1(a) stage III	Classical MEN2B and talipes with leg length discrepancy. Neuropathic colon	Started TKI 3/11/2020	98	5.21	0.318	61	18.8	308	21.3	684	10	12.61	6.63	5.21	0.53	0.18	0.06
6	M918T	MEN2B	F	10	0	n	35 (<11.8)	y	6 yrs 7 months	B	m	3	1	pT1a(m) N0 Two micromedullary thyroid cancers. Central ln dissection- no ln involvement			120	4.94	539	72.7	24.3	394	13.5	402	9.2	5.74	2.77	2.35	0.39	0.22	0.02	This sample was 2 years after her recruitment blood sample
7	M918T	MEN2B	M	6	6120	y	5400 (<11.8)	y	5 yrs 11 months	A	m+n	4	7	Multifocal MTC 40/43 ln involved. Stage III/ IVA. Known residual disease	1q21.1 microduplication.	Started on TKI, Selpercatinib 29/06/2020	134	4.72	0.0381	80.7	28.4	352	13.7	286	10.6	6.33	2024	3.33	0.54	0.19	0.03
	M918T	MEN2B	M	6	5220	y
	M918T	MEN2B	M	6	3112	y
	M918T	MEN2B	M	6	2120	y
8	M918T	MEN2B	M	10	1.9	n	23.8 (<11.8)	y	5 yrs 1 month	B	m	3	1	Multifocal micromedullary thyroid cancer. No lymph node involvement	Classical MEN2B body habitus and features. Intestinal ganglioneuromatosis aged 6		133	4.8	0.376	78.3	27.7	354	12.4	265	12.3	5.71	2.52	2.43	0.52	0.16	0.08
9	C634X	MEN2A	F	6	1.2	n	18.3 (<4.8)	y	4 yrs 6 months	B	c	2	2	C-cell hyperplasia. No evidence of malignancy			108	4.01	0.316	78.8	26.9	342	12.8	263	11.5	6.7	2.62	3.41	0.5	0.15	0.02
10	C609-620X	MEN2A	F	6	0	n	9.5 (<4.8)	y	5 yrs 3 months	B	c	2	1	Focal C-cell hyperplasia. No evidence of malignancy			113	4.29	0.328	76.5	26.3	345	12.7	315	10.3	5.44	3.84	1.11	0.44	0.01	0.04
11	C634X	MEN2A	M	7	0	n	18.4 (<11.8)	y	5 yrs 10 months	B	m	3	5	Multifocal medullary thyroid cancer, pT1a, pN0			122	4.52	0.345	76.3	27	354	13.2	229	10.6	8.94	2.63	5.6	0.53	0.34	0.08
12	V804M	MEN2A	M	6	79.9	y	140 (<11.8)	y	5 yrs 6 months	A	m+n	4	3	pT1aTNM8 Medullary thyroid cancer with nodal spread (15/20) No vascular invasion.		Started on TKI, Selpercatinib 22/04/2020	128	4.09	0.353	86.3	31.3	363	12	274	9.1	6.6	2.35	3.41	0.57	0.23	0.04	This sample was taken 2 years after trial recruitment
13	V804M	MEN2A	F	8	46850	y	46850 (<4.8)	y	7 yrs	A	m+n	4	4	pT4a pN1b Mx Stage III Medullary thyroid cancer with nodal spread and at resection margin. 22/22 ln involved		Started on Selpercatininb 09/03/2020	111	4.01	0.324	80.8	27.7	343	12.1	286	8.2	5.75	2.11	2.55	0.79	0.25	0.06
14*	C634X	MEN2A	F	6	1.3	n	12.8 (<4.8)	y	4 yrs 6 months	B	c	2	3	C-cell hyperplasia. No evidence of malignancy			109	4.06	0.323	79.6	26.8	337	13.3	267	11.3	7.02	1.99	4.31	0.5	0.19	0.03
15	C634X	MEN2A	F	6	<1	n	4.5 (<4.8)	n	4 yrs 10 months	B	m	3	3	Small focus of medullary thyroid cancer	chrom 22 anomaly. CLP. ? 22q11		NR
16**	C634R	MEN2A	F	14	<3.0	n	16.9 (<11.8)	y	14 yrs 3 months	B	m	3	2	MTC pT1a(m) N0			142	5.01	0.428	85	28.4	NR	13.8	253	NR	5.5	3.1	1.4	0.8	0.2	0.1	This sample was taken 15 months after kinome
17	S891A	MEN2A	M	2	7.6	n	13 (<11.8)	y	4 yrs	P	c	2	3	Multifocal C-cell hyperplasia. No evidence of malignancy			NR
18	S891A	MEN2A	F	3	9.1	y	5.9 (<4.8)	y	3 yrs 11 months	P	c	2	3	Multifocal C-cell hyperplasia. No evidence of malignancy			123	4.39	0.357	81.3	28	345	12.4	343	10.3	7.35	3.57	2.73	0.48	0.53	0.04	This sample was taken 3.5 years after trial recruitment
19	S891A	MEN2A	M	3	8.9	n	2.4 (<11.8)	n	5 yrs 2 months	P	c	2	1	Multifocal C-cell hyperplasia. No evidence of malignancy			NR
20	C634X	MEN2A	M	4	6	n	12.9 (<11.8)	y	5 yrs 2 months	P	c		-	Multifocal C-cell hyperplasia. No evidence of malignancy			130	4.8	0.37	77.1	27.1	351	13.9	441	9.3	18.13	10.35	6.39	1.24	0.1	0.05	This sample was taken 16 months after trial recruitment
21	C609-620X	MEN2A	M	11	0	n	25.1 (<11.8)	y	4 yrs 4 months	B	c		-	C-cell hyperplasia. No evidence of malignancy			133	4.68	0.393	84	28.4	338	13.2	251	10.1	4.86	1.72	2.48	0.38	0.24	0.05
22	M918T	MEN2B	M	13	7000	y	7000 (<11.8)	y	12 years 6 months	A	m+n		-	pT1a(m)pN1bM1 (lung, liver, with C cell hyperplasia). 55/137 ln affected	Classical MEN2B body habitus/features. Also talipes equinovarus, tethered spinal cord L2/L3, left duplex kidney	Started TKI LOXO-292= Selpercatinib 5/11/2019	134	4.85	0.4	83	27.6	NR	13.9	369	NR	7	4.1	1.8	0.6	0.4	0	This sample was taken on the day of recruitment
23	M918T	MEN2B	F	11	5840	y	7120 (<11.8)	y	7 yrs 3 months	B	m+n		-	pT4b(m) N1b Stage III. 21/35 ln have metastatic MTC	Classical MEN2B features. Application made for compassionate TKI use due to rising calcitonin levels	Started on Selpercatininb 28/9/2020	118	4.98	0.365	73.3	23.7	323	15.6	322	9.7	6.97	3.72	1.65	0.61	0.85	0.14
24	M918T	MEN2B	M	3	7.7	n	285 (<11.8)	y	3 yrs	A	m		-	Multifocal medullary thyroid cancer. No lymph node involvement pT1a(m),pN0	Classical MEN2B-lip and mucosal neuromas aged 3. Small L kidney. Bilat talipes equinovarus, L kidney hydronephrosis		132	5.31	0.377	71	24.9	350	13.5	435	9.3	8.94	3.06	4.99	0.66	0.18	0.05	This sample was taken 8 months after trial recruitment
25	nd	Control	F	12	nd		nd
26	nd	Control	F	15	nd		nd
27	nd	Control	M	18	nd		nd
28	nd	Control	F	12	nd		nd
29	nd	Control	F	15	nd		nd
Supplementary Table 2.
Patient summary. Participant number is the patient ID used throughout this study. *excluded from PamGene Kinome array due to loss of sample, **excluded from tumour analyses of both B-catenin and p65 analyses due to varying cell types, ***excluded from tumour B-catenin analyses due to corrupt images.
Thyroid status at operation. Normal thyroid tissue (n), C-cell hyperplasia (c), MTC (m), MTC with nodal spread (m+n) .
Histology Group. Normal tissue (1), C-cell hyperplasia (2), Medullary thyroid cancer (3), Metastatic medullary thyroid cancer (4).
Number of tumour foci. States the number of thyroid tissue pieces from each patient mounted on slides and analysed within this study.
Control group nd=not determined
